# Supplementary material for: How a concerned family member, friend or member of the public can help someone with gambling problems: a Delphi consensus study
Source: BMC Psychol. 2016 Feb 3;4:6. doi: 10.1186/s40359-016-0110-y (PMC4739356; doi:10.1186/s40359-016-0110-y)
Supplement: Additional file 2: — Endorsed and Rejected items. (XLSX 48 kb) [file 40359_2016_110_MOESM2_ESM.xlsx]

## Sheet: Endorsed
Item	New in Round 2	Round Endorsed	Round 1: % endorsement rating		Round 2: % endorsement rating		Round 3: % endorsement rating
			Professional	Lived Experience	Professional	Lived Experience	Professional	Lived Experience
Section 1: Warning signs of gambling problems
Behavioural signs:
The person frequently thinks and talks about gambling.		1	95.2381	92.5
The person complains of boredom when they are not gambling.		1	80.9524	90
The person is restless when they are not gambling.		1	90.4762	90
The person's family finds evidence of regular gambling, e.g. gambling receipts, Internet browser history, bank statements.		1	92.8571	92.5
The person lies to cover up gambling activities.		1	97.619	100
The person expresses guilt about their gambling.	*	2			90.9091	85.7143
The person becomes defensive or angry when asked about their gambling.	*	2			90.9091	94.2857
The person blames others for their gambling or its consequences.		3					93.75	87.8788
The person neglects the basic care of their children.	*	2			81.8182	94.2857
The person breaks promises to their children about buying them things or spending time with them due to gambling activities.	*	2			84.8485	94.2857
The person gambles rather than doing things they previously enjoyed.	*	2			90.9091	100
The person expresses a strong desire or craving to gamble.	*	2			100	100
Before gambling, the person expresses a fear that they may miss an opportunity to win, e.g. "If I don't gamble today my lucky numbers will come up and I will miss out."		2			84.8485	82.8571
After a gambling loss, the person expresses hopelessness.	*	2			87.8788	94.2857
The person increases the time they spend gambling.		1	92.8571	97.5
The person is evasive about gambling losses.		1	90.4762	95
The person expresses thoughts about gambling that are not realistic, e.g. "It must be my turn for a large win."		1	88.0952	90
The person continues to gamble despite promising to stop.		1	100	100
The person has tried unsuccessfully to control, cut back or stop gambling.		1	100	97.5
The person has a pattern of gambling for longer than intended.		1	90.4762	90
The person lies to fund gambling.		1	100	100
The person commits illegal acts to fund gambling, e.g. embezzlement, fraud.		1	92.8571	97.5
The person steals from family or friends to fund gambling.		1	97.619	100
The person has legal problems related to gambling.		1	90.4762	90
The person celebrates their wins by gambling more.		1	88.0952	92.5
After a gambling loss, the person expresses anger towards family or friends.		3					96.875	90.9091
After losing, the person expresses fear of others finding out.		1	90.4762	82.5
After losing, the person expresses worry over where they will get money to cover living expenses.		1	95.2381	95
After losing, the person expresses anger towards themselves.		1	90.4762	85
The person has a pattern of returning to gambling in order to recover losses.		1	97.619	97.5
Financial signs
The family believes they can't trust the person with money.		2			87.8788	88.5714
Valuables disappear (and may reappear) without explanation.		1	80.9524	90
The person hides financial statements.		1	85.7143	87.5
The person is secretive about money.		1	85.7143	92.5
The person cannot explain missing amounts of money from the house or bank accounts.		1	95.2381	97.5
The person's family has to hide money from the person in order to cover living expenses.		1	85.7143	97.5
The person or their family has experienced financial hardship as a result of gambling.		1	97.619	100
The person or their family is frequently bothered by debt collectors.		2			81.8182	91.4286
The person makes promises to pay back family and friends but never does so.	*	2			84.8485	97.1429
The person increases their usage of or acquires additional credit cards.	*	2			81.8182	91.4286
The person is consistently late in paying bills or misses payments entirely.		1	80.9524	95
The person complains about mounting debts.		1	85.7143	82.5
The person owes money to a loan shark.		1	85.7143	85
The person takes on extra jobs or works for overtime pay, but has no money to show for it.		1	80.9524	82.5
The person has a pattern of unexplained loss of money.		1	90.4762	95
The person borrows money to gamble or to pay gambling debts.		1	100	100
The person has a pattern of spending all available funds in an episode of gambling.		1	100	100
Over time, the person increases the amount of money spent on gambling.		1	97.619	100
The person believes that gambling will solve their financial difficulties or bring material wealth.		1	95.2381	92.5
The person does not want to spend money on anything but gambling.		1	88.0952	95
Mental and physical health signs
The person has experienced negative emotions as a result of gambling, e.g. sadness, anxiety, stress, anger.		1	100	95
The person’s family has experienced negative emotions as a result of gambling, e.g. sadness, anxiety, stress, anger.		1	90.4762	97.5
The person's mental health has been negatively affected as a result of gambling.		1	100	92.5
The person does not look after their health as a result of their gambling activities, e.g. does not take medication or eat a healthy diet.	*	2			81.8182	91.4286
The mental health of the person's family has been negatively affected as a result of gambling.		1	85.7143	90
The person experiences remorse or feels depressed after gambling.		1	90.4762	87.5
The person's self-esteem is tied to their gambling wins and losses.		1	92.8571	92.5
The person gambles to escape problems.		1	97.619	95
The person's physical health has been negatively affected as a result of gambling.		1	83.3333	90
Social signs
The person's relationships have been negatively affected as a result of gambling.		1	97.619	95
The person's or their family's social life has been negatively affected as a result of gambling.		1	90.4762	90
The person's partner is threatening to leave or break up the family due to the gambling.		1	92.8571	97.5
The person has conflicts with others about money.		1	88.0952	90
The person is criticised by others for their gambling.		1	85.7143	90
The person disappears from social events where gambling is also available, in order to gamble.	*	2			84.8485	88.5714
The person is unable to be emotionally present or involved in social situations because they are pre-occupied with gambling.	*	2			84.8485	91.4286
The person isolates themselves because of gambling.	*	2			96.9697	97.1429
Signs evident while gambling
The person gambles almost every day.		3					96.875	90.9091
The person gambles for five or more hours without a break of at least 15 minutes.		1	80.9524	85
The person gambles for three or more hours without a break of at least 15 minutes.		2			84.8485	91.4286
The person focuses so intensely on gambling that they don't react to what is going on around them.		1	83.3333	95
The person stays on to gamble after friends leave the venue.		1	88.0952	87.5
The person stops gambling only when the venue is closing.		1	88.0952	87.5
The person finds it difficult to stop gambling at closing time.		1	92.8571	92.5
The person regularly starts gambling as soon as the venue is open.		1	90.4762	87.5
The person has friends or relatives call or arrive at the venue asking if the person is still there.		1	80.9524	87.5
The person withdraws cash two or more times while at a gambling venue.		1	85.7143	92.5
The person borrows money from others while at the venue.		2			84.8485	88.5714
The person asks for a loan or credit from the venue.		2			81.8182	85.7143
The person asks for a loan or credit from the venue.		1	85.7143	82.5
The person leaves the venue to find money so that they can continue gambling.		1	97.619	100
The person gambles until all the money they have with them is used up.		2			84.8485	100
The person displays anger, e.g. swears to themselves, grunts, kicks or strikes gaming machine.		1	80.9524	82.5
The person looks very sad or depressed after gambling.		1	88.0952	82.5
The person shows significant changes in mood during a gambling session.		1	85.7143	85
The person blames venues or gaming machines for losing.		2			81.8182	88.5714
Signs evident at work
The person gambles during work time.		1	88.0952	95
The person repeatedly violates company gambling policy.		2			84.8485	82.8571
The person's ability to work or study has been negatively affected as a result of gambling.		1	95.2381	92.5
Section 2: Awareness of gambling and gambling problems
The first aider should understand that it is important to help a person with gambling problems because of the possible significant consequences, e.g. relationship breakdown, criminal sanctions, loss of employment, suicide, poor physical and mental health.		1	97.619	95
The first aider should be aware of the risk factors for problem gambling.		1	95.2381	97.5
The first aider should know that some types of gambling can cause more problems than others (e.g. gaming machines), however any form of gambling can become a problem.		1	88.0952	82.5
The first aider should know about the common motivations for gambling, e.g. to win money, or because it is fun, exciting or social.		2			84.8	97.1
The first aider should know about the common motivations for gambling in people with gambling problems, e.g. chasing losses, escaping negative emotions, building self-esteem.		1	97.619	100
The first aider should be aware that the person may see gambling as the only way to make up for losses.		1	92.8571	90
The first aider should know that the person may feel the need to gamble with increasing amounts of money as a way to achieve desired feelings of excitement.		1	83.3333	90
The first aider should be aware that people with gambling problems are likely to have other mental health problems, e.g. depression, anxiety, alcohol or other drug use problems.		1	92.8571	92.5
The first aider should know that gambling problems are mental health problems.		2			84.8485	85.7143
The first aider should be aware that there is an increased risk of violence in families affected by gambling problems.	*	2			87.8788	91.4286
The first aider should be aware that a person with gambling problems may not see them as a problem, even though it may be obvious to those around them.		1	95.2381	100
The first aider should be aware that a person with gambling problems may not see them as a problem, until they experience a crisis that they cannot solve themselves.		1	90.4762	100
The first aider should be aware that the person may go through cycles of awareness and denial that their gambling is a problem.		1	92.8571	97.5
The first aider should know that the person’s family member or partner may not be aware or able to admit that the person has gambling problems.		1	97.619	95
The first aider should know that the goals of treatment could be either abstinence from gambling or restricting gambling activities.		1	90.4762	85
The first aider should know that gambling problems can be successfully treated.		1	97.619	95
The first aider should not assume that a gambling problem is a phase the person is likely to pass through.		1	88.0952	87.5
The first aider should be aware that recovery from gambling problems is a slow process.		2			84.8485	97.1429
The first aider should be aware that they are not personally responsible for 'fixing' the person's gambling problems.	*	2			100	100
The first aider should know that support from family and friends can assist the person's recovery.		1	100	100
The first aider should be aware that the person may have tried and failed repeatedly to control, cut back or stop gambling.		1	95.2381	92.5
The first aider should be familiar with the effective treatments available for gambling problems.		1	85.7143	97.5
The first aider should be aware that the person may need to access various services, including medical help, gambling counselling, legal services, mental health services, financial counselling, vocational rehabilitation or social assistance.		1	95.2381	97.5
The first aider should be aware of resources to help the person with their gambling problems.		1	92.8571	97.5
The first aider should inform the person about available sources of help.		1	90.4762	92.5
The first aider should encourage the person to seek the type of help that is most appropriate for them.		1	85.7143	97.5
The first aider should be aware of resources that can help the person to manage their financial difficulties.		1	85.7143	90
The first aider should provide information about self-help resources and support groups.	*	2			93.9394	91.4286
The first aider should work together with the person to identify the most appropriate supports for the person.	*	2			93.9394	91.4286
If the person is from a culturally or linguistically diverse background, the first aider should suggest culturally appropriate services, where available.	*	2			93.9394	97.1429
The first aider should be aware of any local mechanisms for excluding people with gambling problems from venues.		2			87.8788	97.1429
Section 3: Good communication skills
The first aider should be prepared for the full range of responses they may encounter when talking with the person about their gambling problems, e.g. relief, anger.		1	92.8571	97.5
The first aider should prepare by having information about available help for gambling problems.		1	80.9524	95
The first aider should choose an appropriate place to talk, e.g. private, away from distractions and interruptions.		1	100	95
The first aider should choose a time when there is enough time to talk.		1	83.3333	85
When approaching the person to discuss their gambling problems, the first aider should:		1
Try to talk about the gambling problems in a calm and rational manner.		1	100	97.5
State some positive things about the person and their relationship with the first aider.		1	80.9524	87.5
Use 'I' statements rather than 'you' statements, e.g. "I feel worried when I don’t know when you are coming home or how much money you will have spent," rather than "You upset me when you are late and have spent all our money."		1	90.4762	97.5
The first aider should explain to the person that they will try not to be judgmental and ask the person to tell them if they are.		3					87.5	87.8788
Talk about what they have noticed, e.g. that the person spends a lot of time at gambling venues.		1	90.4762	90
When approaching the person to discuss their gambling problems, the first aider should:
>Focus on specific concerns about the person's behaviour and its impact.		1	100	95
>Focus on the impact of the person's gambling behaviour rather than on the person themselves as the problem.		1	100	90
>Ask the person for their perspective and allow them to tell their story.		1	100	97.5
>Validate the person's experience and feelings, e.g. "I understand that gambling is 2 to you."		1	83.3333	80
The first aider should avoid:		1
>Lecturing the person about their gambling problems.		1	85.7143	87.5
>Interrogating the person about their gambling activities.		1	80.9524	87.5
>Trying to control the person by threatening, bribing, crying, or nagging.		1	88.0952	90
>Arguing with the person.		1	85.7143	92.5
>Verbally or physically attacking the person.		1	88.0952	92.5
The first aider should be aware the person may make promises that they are unable to keep.		1	95.2381	100
The first aider should keep private any discussions with the person.		2			84.8485	94.2857
The first aider should be aware that the person may use denial, minimisation, rationalisation or blaming when approached by the first aider about their gambling problems.		1	100	100
The first aider should be aware that the person may lie about their gambling problems.		1	92.8571	100
The first aider should be aware that a person with gambling problems may feel ashamed or embarrassed.		1	97.619	95
The first aider should be aware the person may not want to talk to them about their gambling problems because of feelings of shame.		1	97.619	97.5
If the person does not want to talk to the first aider about their gambling problems, the first aider should tell them about services that are available to help them.		1	83.3333	97.5
If the person doesn't want to talk about the gambling problems right now, the first aider should let the person know that they are available to talk when the person is ready.		1	97.619	92.5
If the conversation becomes unproductive or aggressive, the first aider should end the discussion and try again at another time.		1	80.9524	80
The first aider should not approach the person alone if there is a possibility that the person may become violent.	*	2			87.8788	88.5714
If the person does not show up for an arranged meeting, the first aider should not take this personally, but rather schedule another time.	*	2			84.8485	88.5714
Rather than telling the person what to do, the first aider should make suggestions, e.g. "Would you be comfortable seeing a gambling counsellor" rather than "You should go see a gambling counsellor".	*	2			90.9091	97.1429
When talking to the person about their gambling problems, the first aider should use empathy and compassion.	*	2			93.9394	91.4286
The first aider should listen to the person without passing judgement.	*	2			100	97.1429
The first aider should give the person enough time to tell their story because this will help the person to open up and trust the first aider.	*	2			87.8788	97.1429
If the first aider thinks that their ability to help the person is impeded by any negative attitudes towards the person's gambling or gambling in general, they should suggest the person talks with someone else.	*	2			84.8485	88.5714
Section 4: First aid actions
The first aider should encourage the person to seek professional help for their gambling problems.		1	83.3333	90
The first aider can encourage help-seeking by pointing out that:
>Many people with gambling problems have benefited from professional help.		1	97.619	95
>Many people with gambling problems have benefited from support groups.		1	80.9524	92.5
>Many people with gambling problems have benefited from self-help strategies.		1	85.7143	82.5
>Seeking help is not a sign of weakness.		1	97.619	97.5
>Seeking help is a sensible thing to do when experiencing a problem, like seeing a doctor for a health problem.		1	97.619	97.5
>The sooner the problem is addressed the easier it is to overcome.		1	88.0952	85
>Any professional help will be confidential.		1	90.4762	92.5
The first aider should tell the person that it is possible to recover from gambling problems.	*	2			93.9394	94.2857
The first aider should not attempt to force the person to seek professional help or attend a support group.		2			87.8788	80
The first aider should know about the common false beliefs that can lead to gambling problems, e.g. belief that they can beat the system or superstitions about luck.		1	83.3333	82.5
The first aider should work with the person to agree on acceptable behaviours, e.g. talking to a professional, staying within agreed spending limits.		2			90.9091	85.7143
The first aider should not:
>Cover for the person's behaviours.		1	80.9524	90
>Lie to cover for the person's behaviours.		1	85.7143	85
>Deny to themselves or others that the person has a problem.		1	83.3333	82.5
>Expect the person to be rational about their gambling.		1	88.0952	85
>Expect the person to immediately control their gambling.		1	95.2381	90
>Accept blame for the person's gambling problems.		1	85.7143	90
>Justify the person's gambling, to themselves or others.		1	88.0952	87.5
>Minimise the person's gambling problems in order to avoid conflict.		1	85.7143	92.5
The first aider should not:
>Give the person money.		2			93.9394	100
>Go gambling with the person.		2			90.9091	100
>Drop off or pick up the person from gambling activities.		2			81.8182	100
>Tell the person to just stop gambling.		2			87.8788	85.7143
>Use shame or guilt to force the person into change.		2			93.9394	85.7143
The first aider should encourage the person to be transparent about finances with their partner or family, e.g. mutual access to bank and credit card records.	*	2			84.8485	94.2857
The first aider should know that if they choose to lend the person money, it is unlikely to be repaid.		3					84.375	84.8485
If the person asks for money to help cover bills or debts, the first aider should refer them to a relief agency or financial counselling service, rather than giving them money.	*	2			87.8788	80
The first aider should encourage the person to learn about the strategies that gambling providers use to keep people gambling and maximise profits, e.g. gaming machines are designed to keep people playing and spending money.	*	2			81.8182	85.7143
The first aider should encourage the person to avoid going to gambling venues even if they are not going to gamble (e.g. going to a pub for a meal where gambling is available).	*	2			81.8182	85.7143
The first aider should be clear about what they are willing to help the person with and what behaviours they will tolerate, although these boundaries can be revisited over time.	*	2			100	94.2857
The first aider should be aware that the person may not want to change their gambling behaviours.	*	2			96.9697	88.5714
If the person decides to continue gambling, the first aider should encourage them to reduce the negative impact of gambling by:
>Limiting time spent on gambling.		1	97.619	80
>Limiting money spent on gambling.		1	97.619	80
>Only gambling with money that the person can afford to lose.		2			96.9697	82.8571
>Restricting their gambling to activities where the person has greater control over their behaviour.		2			84.8485	82.8571
>Balancing time spent on gambling with other activities.)		2			96.9697	85.7143
>Taking regular breaks while gambling.		2			90.9091	85.7143
>Leaving bank cards or credit cards at home.	*	2			96.9697	88.5714
If the person decides to continue gambling, the first aider should encourage them to reduce the negative impact of gambling by:
>Gambling to earn money or pay debts.		1	92.8571	92.5
>Trying to win back gambling losses.		1	95.2381	90
>Using borrowed money to gamble.		1	92.8571	90
>Using personal investments or savings to gamble.		1	92.8571	90
>Taking cash or bank cards to access extra money while gambling.		1	92.8571	90
>Gambling when their judgment is impaired by alcohol or other drugs.		1	92.8571	87.5
>Gambling to escape from problems or feelings.		1	95.2381	90
>Gambling when angry or upset.		1	95.2381	90
If the person does not want to change their gambling behaviours, the first aider should sensitively ask the person if gambling and its consequences are getting in the way of them living the life they want to live.		3					87.5	90.9091
The first aider should tell the person that they will be available to help the person when they are ready to change their gambling behaviours.		3					93.75	96.9697
The first aider should help the person make a list of strategies that can help them change their gambling behaviours.		2			87.8788	94.2857
If the person is attempting to change their gambling behaviours, the first aider should focus on the future, rather than past mistakes.		2			87.8788	94.2857
If the person decides to use self-help strategies, the first aider should offer to support the person during this.		1	85.7143	95
If the person is attempting to change their gambling behaviours, the first aider should note any positive behavioural changes and congratulate the person on these.		1	100	97.5
If the person sets a budget and asks for help sticking to it, the first aider should support them in this.		1	90.4762	92.5
The first aider should be aware that the person who has stopped or reduced their gambling may experience a gap in their life that gambling used to fill, e.g. reduction in social activities.		1	97.619	95
The first aider should suggest activities that they can do with the person that do not involve gambling, e.g. going to the movies or to a restaurant, reconnecting with family and friends.		1	83.3333	90
If the person is experiencing anxiety, anger, stress, depression or boredom, the first aider should provide social support, as these may be triggers for worsening of gambling problems.		1	88.0952	85
If the person gambles online, the first aider should encourage them to use software programs that block certain sites, restrict access time or that monitor and report all activity from a computer.		1	83.3333	90
The first aider should encourage the person to do the following:
<Accept that they will not win back past gambling losses.		1	92.8571	100
<Reduce the amount of time and money spent on gambling.		1	97.619	85
>Seek support from family, friends or others to help them change their gambling behaviour.		1	85.7143	97.5
>Avoid spending time with people who are associated with gambling activities.		2			84.8	80
The first aider should explain to the person that gambling problems took time to develop, so it may take them some time, and more than one attempt, to change their gambling behaviours.	*	2			87.8788	91.4286
If asked by the person, the first aider should discuss with them possible strategies for handling gambling urges and encourage the person to use them.	*	2			87.8788	97.1429
The first aider should continue to offer support, even if the person has a relapse.	*	2			96.9697	91.4286
The first aider should be aware that although relapse is a problem, a relapse does not indicate that the person cannot recover.		1	100	97.5
If the person has a relapse, the first aider should tell them that this is not a sign of long-term failure of recovery.		1	97.619	95
In order to limit access to money for gambling, the first aider should ask the person to consider the following:
>Allowing someone else to manage their finances, e.g. partner or other family member.		1	83.3333	90
>Setting up accounts and loans so that they require a second signature.		1	85.7143	82.5
>Having a trusted relative or close friend take temporary control of the person's access to funds.	*	2			81.8182	85.7143
>Arranging that they have access to a limited amount of money each day that covers daily expenses, e.g. lunch, parking, coffee.	*	2			87.8788	85.7143
If the first aider decides to arrange an intervention, they should organise the intervention in a way that the person feels supported and cared for rather than punished or shamed.		1	80.9524	90
The first aider should be aware that suicidal thoughts and behaviours are more common in people with gambling problems.		1	95.2381	90
The first aider should be aware that the person may see suicide as a way to avoid difficult confrontations with loved ones or creditors.		1	92.8571	92.5
The first aider should be aware that the person may see suicide as a viable solution to financial problems due to life insurance payouts.		1	80.9524	92.5
The first aider should be aware of the Mental Health First Aid Guidelines for how to help someone with suicidal thoughts or behaviours.		1	88.0952	95
If the first aider is afraid that the person may harm themselves or someone else, the first aider should seek professional support before taking action to deal with the person's gambling problems.		1	85.7143	95
The first aider should act to protect any children who are being neglected as a result of the person's gambling.		1	92.8571	97.5
If the person is involved in illegal activities related to their gambling, the first aider should encourage the person to stop these activities.		1	88.0952	95
The first aider should be aware that supporting a person with a gambling problem can be difficult and should know how to access support for themselves.		1	95.2381	100

## Sheet: Rejected
Item	New in Round 2	Round rejected	Round 1: % rejection rating		Round 2: % rejection rating		Round 3: % rejection rating
			Professional	Lived Experience	Professional	Lived Experience	Professional	Lived Experience
Section 1: Warning signs of gambling problems
The first aider should give the person a list of the signs of gambling problems and ask the person to consider if any of the signs apply to them.		3					75.7576	75
Behavioural signs:
The person frequently uses gambling terms in everyday conversation, e.g. bet, favourite.		1	52.381	55
The person argues with their partner when the partner spends money on household necessities.	*	2			36.3636	82.8571
The person causes arguments so they can leave home and gamble.	*	2			69.697	80
The person is evasive or defensive when questioned about missed events or responsibilities.		3					69.697	93.75
The person makes excuses not to attend family events.	*	2			48.4848	80
The person is away from home for unexplained periods of time.		1	64.2857	82.5
The person reports that they cannot recall periods when they were gambling.	*	2			60.6061	82.8571
The person reports dreaming about gambling.	*	2			51.5152	68.5714
3. The person checks sports scores or racing results frequently, e.g. online, mobile device.		3					78.7879	87.5
Before gambling, the person expresses excitement in anticipation of gambling.		1	59.5238	80
Before gambling, the person is over-confident or expresses fantasies about winning.		2			78.7879	74.2857
The person increases the number or range of venues they gamble in.		2			72.7273	74.2857
The person boasts about gambling wins.		2			69.697	74.2857
After winning, the person expresses relief.		1	61.9048	60
After winning, the person expresses a conviction that the win was the result of their skill.		1	71.4286	67.5
After winning, the person appears to have an elated mood.		1	47.619	65
After losing, the person uses alcohol to forget about gambling problems.		1	83.3333	62.5
After a gambling loss, the person engages in risky behaviour.		3					78.7879	93.75
Financial signs
The person is bad-tempered about money.		1	61.9048	85
The person constantly swaps money from one account to another.		1	66.6667	82.5
The family finds hidden and unexplained money, e.g. money in a separate bank account, cash hidden in a drawer.		1	69.0476	87.5
The person alternates between having no money and having abundant amounts of money.		3					72.7273	93.75
The person is frequently short of money.		1	69.0476	87.5
The person has a history of reporting that their money has been stolen or lost.		1	64.2857	90
The person has numerous personal loans.		2			78.7879	88.5714
The person has a history of defaulting on payments.		2			75.7576	91.4286
The person cashes in investments or other assets early.		2			78.7879	82.8571
The person is aware of all the ATM/money machines close to the venue.	*	2			57.5758	74.2857
Mental and physical health signs
The physical health of the person's family has been negatively affected as a result of gambling.		1	69.0476	85
The person does not look after personal hygiene due to gambling problems.		3					78.7879	75
The person has frequent unexplained mood swings.	*	2			63.6364	91.4286
Social signs
The person's reputation has suffered due to gambling.		2			63.6364	82.8571
Signs evident while gambling
The person often gambles on their own.		3					72.7273	87.5
While gambling, the person avoids contact with others or communicates very little with anyone else.		2			75.7576	97.1429
The person avoids taking phone calls while at a gambling venue.	*	2			45.4545	85.7143
The person has a significant change in their gambling expenditure pattern while gambling, e.g. sudden increases in size of bets.		2			78.7879	88.5714
The person asks venue staff to not let other people know that they are there.		2			72.7273	71.4286
The person cries after losing a lot of money.		2			87.8788	74.2857
The person becomes angry if someone takes the person's favourite gaming machine or spot in the venue.		2			78.7879	88.5714
The person plays faster than most (e.g. inserts large numbers of coins into the gaming machine very rapidly, presses the buttons very rapidly so that the spin rate is very fast).		2			72.7273	85.7143
The person is particular about reserving their machine while they take a break.	*	2			69.697	74.2857
The person offers to show others how to win at gambling.	*	2			36.3636	34.2857
The person gambles every day of the week.		2			75.7576	94.2857
The person bets above the minimum per spin most of the time.		1	52.381	77.5
The person gambles with large wins.		1	61.9048	95
The person rummages around in purse or wallet for additional money to gamble.		1	64.2857	82.5
The person is shaking while gambling.		1	64.2857	67.5
The person sweats a lot while gambling.		1	59.5238	67.5
The person looks nervous or edgy, e.g. leg switching, bites lip continuously.		1	61.9048	67.5
The person sits with their head in their hands after losing.		1	78.5714	67.5
The person swears at or complains to staff about losing.		1	78.5714	65
The person groans repeatedly while gambling.		1	57.1429	77.5
The person appears to avoid the cashier or appears evasive by only using cash machine.		1	59.5238	77.5
The person gambles after having drunk a lot of alcohol.		1	54.7619	62.5
The person plays the gaming machine very roughly and aggressively, e.g. with fists or slaps.		1	69.0476	72.5
The person stands over other players while waiting for his or her favourite gaming machine.		1	69.0476	77.5
After winning on gaming machines, the person plays on quickly without stopping to listen to the music or jingle.		1	54.7619	80
The person gambles on 2 or more gaming machines at once (where this is allowed).		1	66.6667	90
The person performs ritualistic or superstitious routines while gambling, e.g. compulsively rubs belly of machine or screen while playing.		1	61.9048	77.5
The person rushes from one gaming machine or gaming table to another.		1	57.1429	65
Signs evident at work
The person reads newspaper and sports literature related to gambling at work.		1	45.2381	70
The person is away from work for unexplained periods of time.		1	64.2857	87.5
The person takes sick days as soon as they are available.		1	42.8571	60
The person has a role in financial management and takes their annual leave in isolated days rather than in blocks of time, so that others do not take over their responsibilities while they are away.		1	40.4762	62.5
The person offers to collect money and place bets for others.		1	42.8571	65
The person plans holidays around gambling.		1	66.6667	72.5
The person runs workplace gambling activities, sports pools, tipping competitions or sweeps.		1	28.5714	52.5
The person organises workplace social events that revolve around gambling.		1	38.0952	60
The person asks for advances on their pay.		1	69.0476	80
The person arranges to have personal financial statements sent to work rather than home.		1	61.9048	85
The person's use of company money seems suspicious or inappropriate.		2			72.7273	94.2857
The person receives visits or phone calls from debt collectors while at work.		2			63.6364	85.7143
The person borrows money from co-workers.		2			60.6061	94.2857
The person argues with co-workers over money owed.		2			57.5758	88.5714
The person sells items at work (either personal or stolen items).		2			51.5152	88.5714
Section 2: Awareness of gambling and gambling problems
The first aider should learn all they can about gambling problems by attending a support group.		1	35.7143	85
The first aider should learn all they can about gambling problems by reading about them.		2			75.7576	94.2857
The first aider should know that a gambling problem is an illness that cannot be cured, but that the person can learn to abstain.		1	19.0476	60
The first aider should be aware that the person can only be helped if they are ready to change their gambling behaviours.		3					66.6667	87.5
Section 3: Good communication skills
The first aider should encourage the person to seek treatment with their partner or a family member.		1	61.9048	80
The first aider should know the Stages of Change Model and its implications for helping the person.		2			78.7879	82.8571
The first aider should prepare for approaching the person about their gambling problems by speaking in advance to a professional who is knowledgeable about gambling problems.		1	61.9048	85
The first aider should practice what they want to say beforehand, e.g. writing it out or practicing with another person.		1	45.2381	62.5
The first aider should consider writing down their concerns and presenting these to the person.		1	35.7143	47.5
The first aider should be aware that it is not necessary for the person's recovery that they tell all their family and friends about their gambling problems.	*	2			63.6364	60
If the first aider gives the person details about gambling help services, they should call the person to follow-up and check if they contacted the service.	*	2			51.5152	51.4286
The first aider should pick a time when both the first aider and the person are feeling well, rather than tired or upset.		2			66.6667	77.1429
The first aider should know that it may be difficult to find an ideal time to talk with the person, therefore they should just talk with the person rather than wait for the 'perfect' timing.	*	2			51.5152	62.8571
The first aider should look for opportunities to talk to the person about their gambling in everyday interactions.	*	2			42.4242	48.5714
The first aider should know that sometimes the best time to talk to the person is when they are in crisis following a gambling occasion.	*	2			69.697	65.7143
When approaching the person to discuss their gambling problems, the first aider should:		1
Focus on what the person is going to do about their gambling problems.		1	66.6667	82.5
The first aider should keep private any discussions with the person.		1	50	82.5
If the first aider knows someone who has recovered from a gambling problem, they should enlist this person's help when they make the initial approach about their concerns.	*	2			24.2424	54.2857
The first aider should share relevant personal experiences with the person.	*	2			36.3636	62.8571
The first aider should avoid trying to convince the person to quit gambling.	*	2			51.5152	54.2857
The first aider should encourage the person to talk to others who have experienced gambling problems, as they may relate better.	*	2			57.5758	94.2857
If the first aider has not experienced gambling problems themselves, they should tell the person that although they do not understand what the person is going through, they are available to help them if the person would like.	*	2			69.697	85.7143
If the person tries to change the subject, the first aider should keep the conversation focused on the gambling problems.		1	50	67.5
If the person denies or rationalises their gambling problems, the first aider should be prepared to offer evidence of the problem, e.g. credit card or bank statements.		1	47.619	60
If the person denies they have a problem, the first aider should consider gathering evidence to back up their concerns for a future conversation.		2			42.4242	57.1429
The first aider should avoid letting the person engage in long explanations or excuses for their gambling behaviour, but instead focus on potential solutions.	*	2			42.4242	57.1429
If the person denies they have a problem, the first aider should consider enlisting the help of another person to back up what they are saying.	*	2			33.3333	42.8571
If the person continues to deny or rationalise the problems, the first aider should end the discussion and try again at another time.		1	54.7619	60
If the person does not want to talk to the first aider about their gambling problems, the first aider should consider enlisting someone who has a good relationship with the person to talk with them.	*	2			57.5758	77.1429
If the conversation ends without a resolution, the first aider should try to get agreement from the person on another time to continue the discussion.		1	64.2857	87.5
If the first aider finds it difficult to approach the person about their gambling problems, they should consider anonymously sending them information about gambling problems.		1	16.6667	32.5
Section 4: First aid actions
The first aider should talk with the person as soon as they suspect the person has gambling problems, as early intervention may reduce the negative impact.		2			72.7273	85.7143
If the person asks, the first aider should go with the person to an appointment for professional help.		1	69.0476	87.5
If the person is reluctant to seek help, the first aider should tell the person that most people react in a supportive way when gambling problems are disclosed.	*	2			69.697	74.2857
If the person asks, the first aider should go with the person to an appointment for professional help, but should not be present during the consultation.	*	2			57.5758	68.5714
If the person decides to seek professional help, the first aider should offer to support the person during this, e.g. talk with the person about issues, skills and exercises that come out of therapy.		2			63.6364	74.2857
The first aider should encourage the person to attend a support group.		1	38.0952	75
The first aider should encourage the person to use self-help strategies.		1	59.5238	77.5
The first aider should help the person take responsibility for their gambling problems by allowing the person to experience the consequences of their gambling, e.g. dealing with debt, experiencing problems with relationships.		1	45.2381	65
If the first aider pays the person’s debts or expenses, they should insist that the person gets professional help.		1	35.7143	37.5
If the first aider pays the person's debts or expenses, they should make arrangements for the person to pay back the loan, even if it is a small amount each week.		1	54.7619	55
The first aider should put any agreement about behaviour change in writing and ask the person to sign the document.		1	28.5714	25
The first aider should ask the person if there are any problems that have led them to increasing their gambling behaviours.	*	2			69.697	85.7143
The first aider should encourage the person to apologise to anyone who has been harmed by their gambling activities.	*	2			15.1515	31.4286
The first aider should tell the person that they can only be helped if they are ready to change their gambling behaviours.	*	2			36.3636	68.5714
If the person does not want to change their gambling behaviours, the first aider should ask the person if gambling and its consequences are getting in the way of them living the life they want to live.		2			66.6667	54.2857
The first aider should tell the person that they are unlikely to win back their losses by gambling.	*	2			48.4848	88.5714
The first aider should tell the person about the common false beliefs that can lead to gambling problems, e.g. belief that they can beat the system or superstitions about luck.		1	54.7619	67.5
The first aider should not threaten consequences for the person's gambling behaviour that they are not prepared to carry out.		2			75.7576	97.1429
The first aider should discourage people, such as family and friends from taking responsibility for the consequences of the gambling problems.		1	50	67.5
The first aider should not:		1
Give the person money, except to avoid severe consequences, e.g. legal sanctions.		1	50	65
Pay the person's debt.		1	61.9048	82.5
Pay the person's debt, except to avoid severe consequences, e.g. legal sanctions.		1	52.381	62.5
Cover the person's basic living expenses.		1	52.381	65
Cover the person's basic living expenses, except to avoid severe consequences, e.g. homelessness.		1	45.2381	62.5
Deny the person's basic needs, e.g. food or shelter.		1	64.2857	65
Take responsibility away from the person for managing their financial problems.		1	69.0476	62.5
If the person is unwilling to seek professional help, the first aider should set limits around what behaviours they are willing and unwilling to accept from the person.		1	69.0476	80
The first aider should not sever the relationship or distance themselves from the person.		1	42.8571	37.5
If the person does not follow through with the recommendations to get treatment and asks for financial or practical help in the future, the first aider should refuse unless the person agrees to treatment.		1	33.3333	57.5
The first aider should not use ultimatums.		1	57.1429	60
If the person decides to continue gambling, the first aider should encourage them to reduce the negative impact of gambling by:		1
Keeping a record of gambling wins and losses.		1	90.4762	65
Eating before gambling.		1	54.7619	50
Stopping gambling after a win.		1	61.9048	70
Gambling with someone who limits their gambling.		1	64.2857	57.5
Gambling only when all debts are paid off.	*	2			66.6667	71.4286
If the person decides to continue gambling, the first aider should encourage them to reduce the negative impact of gambling by keeping a photo or other reminder of something they value, but that they are at risk of losing due to gambling (e.g. family, house), in their wallet.		3					45.4545	56.25
If the person decides to continue gambling, the first aider should discourage them from gambling with friends or family who have gambling problems.	*	2			69.697	82.8571
If the person decides to continue gambling, the first aider should discourage them from gambling alone.		2			66.6667	71.4286
The first aider should help the person list the advantages and disadvantages of gambling.		1	64.2857	80
The first aider should encourage the person to write down, on a daily basis, the negative consequences of gambling.		1	50	70
The first aider should encourage the person to write down, on a daily basis, the positive consequences of not gambling.		1	59.5238	77.5
The first aider should discuss with the person possible strategies for handling gambling urges and encourage the person to use them.		2			69.697	85.7143
The first aider should encourage the person to do the following:		1
Refrain from all forms of gambling.		1	35.7143	72.5
Tell those close to them about every aspect of their gambling problem including all of their debts.		1	35.7143	47.5
Regularly read a self-help book or website about changing their gambling behaviour.		1	42.8571	62.5
The first aider should work with the person to address financial problems.		1	40.4762	80
In order to limit access to money for gambling, the first aider should ask the person to consider the following:
Receiving an allowance from a family member so that the majority of the money can be used for household expenses.		2			78.7879	80
Paying all critical household expenses before paying off gambling debts.		2			75.7576	80
If the first aider gives the person cash for a specific purpose, they should ask the person to provide a store receipt and return any change.	*	2			51.5152	68.5714
The first aider should be aware that the person may experience a sense of relief if someone else takes control of their finances.	*	2			69.697	85.7143
The first aider should arrange a family meeting with the person to discuss the best way to resolve the gambling problems and to encourage help-seeking.	*	2			27.2727	34.2857
If the first aider decides to arrange an intervention, they should consider engaging the help of a professional when organising an intervention.		2			57.5758	82.8571
If the first aider decides to arrange an intervention, they should Include friends and family who they know will be able to support the person in their recovery.		2			48.4848	77.1429
The first aider should only consider organising an intervention as a last resort.	*	2			42.4242	48.5714
The first aider should not organise an intervention.		1	40.4762	12.5
The first aider should consider organising an intervention to help encourage the person to get professional help for their gambling problems.		1	19.0476	40
If the first aider decides to arrange an intervention, they should:		1
Select a location for the intervention that is not too familiar or comfortable for the person.		1	26.1905	45
Organise the intervention in such a way that it is a surprise for the person.		1	11.9048	30
Plan the goals and content of the intervention.		1	61.9048	75
Practice the intervention with someone who is trained in conducting interventions (if available).		1	66.6667	77.5
Describe each unacceptable behaviour.		1	33.3333	52.5
Be specific about the time and place of each behaviour.		1	38.0952	50
Describe the feelings each incident aroused in the first aider.		1	47.619	60
Only list the behaviours that the first aider has observed, not what they have been told.		1	59.5238	65
If the person is involved with loan sharks, the first aider should consider consulting the police.		1	26.1905	37.5
If the person is involved with loan sharks, the first aider should encourage the person to consult the police.		1	50	47.5
If the person is involved in illegal activities related to their gambling, the first aider should:		1
Encourage the person to confess to the police.		1	26.1905	47.5
Consult the police.		1	26.1905	32.5
If the person is involved in illegal activities related to their gambling, the first aider should encourage the person to seek legal help.		2			75.7576	82.8571
The first aider should encourage the person to contact anyone who has been harmed by any illegal activity due to the person's gambling activities, admit what they have done and face any consequences.	*	2			21.2121	48.5714
The first aider should act to protect family members who may be at risk due to the person's gambling activities.		3					63.6364	75
